# Supplementary material for: Discovery of a selective alpha-kinase 1 inhibitor for the rare genetic disease ROSAH syndrome
Source: Nat Commun. 2025 Sep 9;16:8251. doi: 10.1038/s41467-025-63731-5 (PMC12420824; doi:10.1038/s41467-025-63731-5)
Supplement: Supplementary file 4 — Supplementary Data 2 [file 41467_2025_63731_MOESM4_ESM.xlsx]

## Sheet: Sheet1
Supplementary Table 1. Inhibitory activity of 10 µM DF-003 against 394 human kinases.
	% Enzyme Activity (relative to DMSO control)
	DF-003 (10 uM)
	Replicate 1	Replicate 2
CAMK1a	2.85228	2.77265
CAMK2g	4.13078	3.25668
TAOK2/TAO1	5.88894	5.40168
CAMK2d	7.87579	7.68274
CAMK2a	9.73898	9.10968
DRAK1/STK17A	12.7194	9.8033
TAOK1	16.7562	16.6635
COT1/MAP3K8	20.6683	18.7411
TAOK3/JIK	21.6797	21.0495
CAMK2b	30.3059	24.6456
CAMK4	34.4476	32.9532
CAMK1b	36.693	35.7188
CAMK1d	39.0584	36.7385
LATS2	45.3305	44.9248
TRKA	46.3767	45.5565
AXL	47.9023	46.8782
RIPK4	48.2705	47.3474
OSR1/OXSR1	48.8211	48.5554
FLT3	49.1533	46.1244
PKN1/PRK1	50.7014	49.8873
TYRO3/SKY	51.75	49.4944
NIM1	52.1575	51.0855
PKCnu/PRKD3	53.1662	50.5253
TSSK3/STK22C	53.7281	53.0976
PASK	56.5234	53.0049
CAMK1g	56.5668	52.7585
ULK1	56.7857	56.3086
MSK1/RPS6KA5	57.7661	54.9407
p70S6Kb/RPS6KB2	58.072	56.2551
MSK2/RPS6KA4	59.6789	59.0464
PKN2/PRK2	61.2896	58.2558
RON/MST1R	61.5042	59.0999
ERN2/IRE2	62.1532	57.6265
LOK/STK10	62.3482	60.9418
DAPK1	62.8202	59.0478
PKCmu/PRKD1	66.1335	65.8615
IRR/INSRR	66.3049	63.6981
MLK2/MAP3K10	67.481	65.1184
c-Kit	67.6093	66.4174
MLCK/MYLK	68.3705	63.3118
ZIPK/DAPK3	68.5337	64.5571
NEK2	68.6207	68.3216
DCAMKL2	68.7668	65.6428
FGFR1	68.7914	66.1671
RSK1	69.1574	69.1187
MST4	69.3365	66.0774
p70S6K/RPS6KB1	69.597	67.4865
PKCd	69.7785	67.7186
FES/FPS	71.0869	69.8578
ITK	71.2233	70.7125
MEKK6	73.3834	73.241
HIPK4	73.5922	73.0406
TXK	73.7298	73.6319
DAPK2	73.9251	72.4757
DMPK2	73.9601	72.1617
PIM1	73.962	73.7039
PHKg2	74.1792	70.4828
TRKB	74.418	70.9589
BLK	74.5328	71.8055
ZAP70	74.5871	73.4284
P38a/MAPK14	74.6244	73.6484
WNK1	75.1335	74.9024
NEK11	75.27	62.7729
EEF2K	75.2948	74.2127
PKCeta	75.3526	72.6597
MYO3A	75.4523	71.9351
TNIK	75.4988	70.799
FMS	75.7064	70.3333
NEK4	75.8948	75.8264
KDR/VEGFR2	76.0198	64.6225
Aurora B	76.4867	74.0358
BTK	76.8434	71.1773
CK1epsilon	76.9174	72.4899
DCAMKL1	77.1902	73.6362
GLK/MAP4K3	77.2855	69.9784
KHS/MAP4K5	77.4736	77.3505
PKCIOTA	77.4879	71.3829
SGK2	77.5779	71.2387
MLK3/MAP3K11	77.7861	75.9869
PKCtheta	77.9658	77.05
SYK	78.8311	75.6762
FLT1/VEGFR1	79.1642	78.3188
EPHA6	79.3352	79.0927
CDK6/cyclin D3	79.3809	78.9861
KSR2	79.531	77.0546
TIE2/TEK	79.5547	79.2662
SIK3	79.6034	75.3487
AMPK(A1/B2/G1)	79.6416	78.7751
MLK1/MAP3K9	79.6642	77.8839
CTK/MATK	80.1663	77.951
PDGFRb	80.2047	71.2615
SNRK	80.5221	80.2085
EPHB1	80.7514	76.5071
DYRK3	80.9679	80.6004
BRK	81.2478	78.264
MLCK2/MYLK2	81.3221	76.7035
AKT1	81.4243	80.5646
CK1d	81.5478	80.4621
PKCepsilon	81.6378	78.8103
FGFR4	81.6473	78.4439
TESK2	81.7882	80.3067
EIF2AK3	81.9055	79.5235
RIPK5	81.9999	79.7511
MAST3	82.3346	80.9505
CDK17/cyclin Y (PCTK2)	82.3876	81.5051
ZAK/MLTK	82.464	82.1818
AMPK (A1/B2/G3)	82.6412	81.7274
TYK2	82.6463	81.9368
STK25/YSK1	82.8712	81.143
TESK1	82.8886	81.8925
AMPK (A2/B1/G2)	82.9237	82.4153
AMPK(A2/B2/G2)	82.9843	81.6192
AKT3	83.0627	78.5806
HPK1/MAP4K1	83.3165	81.2418
NEK5	83.4128	80.9536
AMPK(A2/B1/G1)	83.4135	83.2473
ERK7/MAPK15	83.4995	79.9419
DYRK2	83.5695	80.6115
CDK1/cyclin E	83.5703	83.3109
ASK1/MAP3K5	83.7671	82.5806
ALK4/ACVR1B	83.8205	80.5701
GCK/MAP4K2	83.9815	82.1272
BRAF	84.0733	81.9841
PAK6	84.1723	80.411
TTBK1	84.2356	79.361
MSSK1/STK23	84.2395	84.1852
SGK3/SGKL	84.3535	83.5357
RET	84.53	82.302
JAK1	84.5783	81.7762
DDR2	84.5957	80.7512
CLK3	84.8539	83.6484
AMPK(A2/B2/G3)	84.9749	83.3326
CDK2/cyclin A1	85.0568	79.2956
DDR1	85.071	78.2719
PKCb2	85.1487	83.0181
LIMK2	85.1646	79.1163
DNA-PK	85.271	83.7164
PDK2/PDHK2	85.2892	84.7614
IKKa/CHUK	85.374	82.6746
MNK1	85.4014	83.9323
EPHB4	85.5861	85.3542
Haspin	85.6904	85.371
MLK4	85.8252	82.2268
MRCKa/CDC42BPA	85.8743	82.2351
PKD2/PRKD2	85.9251	85.7522
ULK2	86.0114	85.0141
LKB1	86.4943	80.0959
PLK4/SAK	86.5262	84.8461
CDK19/cyclin C	86.6767	86.4976
LCK2/ICK	86.8578	84.1343
MEK3	86.9469	86.0003
CHK1	87.0521	86.65
MYLK4	87.0825	87.0217
AMPK (A2/B1/G3)	87.2862	81.0499
MYLK3	87.3192	86.2014
PRKX	87.4129	82.2822
ABL1	87.7388	87.4078
BMX/ETK	87.5189	81.7334
MST3/STK24	87.562	87.0691
PIM2	87.5683	87.5233
PDGFRa	87.582	84.3777
SGK1	87.5825	82.2344
IRAK1	88.0129	85.7364
RSK4	88.2573	84.9302
CDK2/cyclin A	88.2914	80.3307
NEK6	88.4722	88.3371
SIK2	88.4908	87.656
DYRK1B	88.4937	88.4078
RSK3	88.8052	86.4675
SLK/STK2	89.048	86.5322
ALK1/ACVRL1	89.0825	84.8764
ABL2/ARG	89.1568	88.1187
LATS1	89.2135	84.7439
PKCzeta	89.3694	85.3628
c-MER	89.5025	88.2822
MEK2	89.7935	86.0592
CHK2	89.8801	88.2618
PDK3/PDHK3	89.9433	89.8226
STK38/NDR1	89.9988	87.0488
CDK2/CYCLIN E	90.1117	89.7026
AMPK(A2/B2/G1)	90.1912	89.9428
YES/YES1	90.4326	88.1039
PBK/TOPK	90.4885	88.6722
CK1a1	90.497	89.2902
HGK/MAP4K4	90.5307	90.1765
STK38L/NDR2	90.5609	90.1593
MASTL	90.6121	90.3458
CLK2	90.613	90.4332
c-MET	90.6462	89.8251
MNK2	90.7213	87.8473
CDK2/cyclin E2	90.9311	87.5573
HCK	90.9545	85.2247
TRKC	90.9676	87.4606
CDK4/cyclin D3	91.1291	90.443
MARK2/PAR-1Ba	91.1469	90.4958
CLK1	91.1526	87.9408
PKCb1	91.1597	90.7076
CDK4/cyclin D1	91.2983	90.6793
TGFBR2	91.5117	88.0325
KSR1	91.5521	90.3916
PKAcb	91.5907	89.1756
AURORA C	91.6895	88.885
CDK16/cyclin Y (PCTAIRE)	91.8023	90.289
CDK5/p35	91.8402	91.4947
EIF2AK1	91.8794	88.7267
ERK2/MAPK1	91.8813	88.4891
mTOR/FRAP1	92.0588	81.0553
PHKg1	92.084	89.0082
TLK2	92.1021	90.8502
CSK	92.1386	91.9483
JNK3	92.2086	91.0556
CDK18/cyclin Y (PCTK3)	92.3272	90.4422
CK1G3	92.4709	92.3687
ALK2/ACVR1	92.6812	88.1886
AMPK(A1/B1/G3)	92.7182	91.2167
ARAF	92.7509	89.682
CAMKK1	92.798	89.5452
CDK8/cyclin C	92.8603	90.3012
MAPKAPK5/PRAK	93.0083	90.8158
ARK5/NUAK1	93.2186	92.7821
PKAcg	93.2511	87.7418
GSK3b	93.3131	92.4282
PKCg	93.4487	93.4166
ROS/ROS1	93.4952	93.4658
AKT2	93.6229	87.3862
EGFR	93.6685	93.3264
ERN1/IRE1	93.8149	93.7074
STK33	93.9366	90.3031
STK22D/TSSK1	94.1498	93.3052
RAF1	94.2458	92.7936
SBK1	94.2717	93.5634
MYO3b	94.3839	92.9343
FGFR2	94.5671	87.4255
DMPK	94.5863	91.5666
CDK3/cyclin E	94.6202	90.495
IGF1R	94.6427	92.1586
MRCKb/CDC42BPB	94.7246	93.5678
ROCK1	94.7526	93.5824
CK1g1	95.0049	89.6937
WNK3	95.3617	93.1374
TBK1	95.3684	89.1452
P38b/MAPK11	95.4258	92.2383
IRAK4	95.4592	90.72
EPHA5	95.5131	94.2479
PIM3	95.536	93.1479
ERBB2/HER2	95.9317	91.9356
BRSK2	95.9965	93.4115
TLK1	96.4869	92.0893
MELK	96.6191	93.3875
HIPK3	96.7199	96.0002
PAK2	96.8456	94.2985
ROCK2	97.0203	96.1135
MST1/STK4	97.0911	88.9977
CK1a1L	97.205	94.5134
PKG1b	97.2461	96.6608
JNK1	97.7293	97.4606
FGR	97.8188	92.4846
SRMS	97.9212	92.5864
ERK5/MAPK7	98.0723	96.7345
TTBK2	98.2112	94.557
FLT4/VEGFR3	98.2387	89.9488
LIMK1	98.2957	97.7859
SSTK/TSSK6	98.3955	94.1153
DYRK1/DYRK1A	98.5055	95.9821
NEK3	98.5367	95.784
CDK5/P25	98.5884	96.5995
STK39/STLK3	98.721	97.8189
CDK9/cyclin K	98.7303	97.5676
FYN	98.7308	98.2156
MINK/MINK1	98.7377	94.5857
JAK3	98.8237	97.4154
CDK14/cyclin Y (PFTK1)	98.8481	96.8216
CAMKK2	98.8785	91.814
LRRK2	99.2547	94.7487
GRK1	99.2967	97.2143
CDK1/cyclin B	99.4918	96.3156
NLK	99.4953	98.5484
STK32B/YANK2	99.5904	89.1016
Aurora A	99.6853	94.9432
SIK1	99.7642	99.5428
CDK6/cyclin D1	99.8526	98.3635
MEKK1	99.8596	97.8952
NEK9	100.115	97.3374
YSK4/MAP3K19	100.283	91.9222
TNK1	100.362	92.4324
MAK	100.433	97.7641
PDK1/PDHK1	100.738	97.4849
CK2a	100.827	92.6652
EPHB2	100.965	99.6326
FRK/PTK5	101.091	100.195
TSSK2	101.183	98.6659
EIF2AK4	101.281	100.519
HIPK2	101.494	100.46
MARK3	101.515	101.308
MKK4	101.701	94.5369
CDK7/cyclin H	101.846	100.752
PAK4	102.248	100.919
PLK3	102.286	102.195
MEK1	102.352	98.8999
TAK1	102.409	100.163
CDK2/cyclin O	102.58	99.6937
ALK3/BMPR1A	102.622	95.9354
EPHB3	102.643	101.944
MKK7	102.675	100.819
ALK5/TGFBR1	102.782	93.5055
PDK4/PDHK4	102.947	100.197
CDK3/cyclin E2	103.157	99.0933
HIPK1	103.545	100.792
IKKe/IKBKE	103.618	103.602
PAK5	103.671	97.6758
MARK1	103.742	102.38
IR	103.885	97.6524
WNK2	104.002	98.1824
TRPM7/CHAK1	104.01	96.7815
DYRK4	104.051	99.2513
RSK2	104.092	96.8743
P38d/MAPK13	104.342	102.521
TEC	104.375	101.002
EPHA7	104.576	102.922
MUSK	104.625	103.255
TYK1/LTK	104.793	103.358
MKK6	104.818	100.036
PKG2/PRKG2	105.161	104.875
EIF2AK2	105.412	105.242
NEK1	106.49	104.873
PKN3/PRK3	107.168	104.216
JNK2	107.199	106.982
GRK4	107.611	107.3
STK21/CIT	108.103	106.19
JAK2	108.16	104.599
MAPKAPK2	108.466	108.243
STK16	108.582	107.862
PLK2	108.972	107.544
MST2/STK3	109.013	101.714
MEK5	109.367	104.147
CDK1/cyclin A	109.448	107.373
MARK4	109.882	108.102
P38g	109.916	106.111
PKG1a	110.531	108.932
GRK2	110.864	106.779
GRK3	111.473	108.332
MAPKAPK3	112.251	107.954
AMPK (A1/B2/G2)	112.616	103.194
FER	112.649	110.377
BMPR2	112.667	110.29
VRK2	113.368	105.863
EPHA2	113.674	105.778
AMPK(A1/B1/G2)	113.715	112.215
PLK1	113.79	113.178
GRK7	114.013	107.831
ACK1	114.315	112.372
STK32C/YANK3	114.38	112.278
ULK3	114.462	111.341
ERK1	114.75	111.482
ALK	114.955	112.175
CDK9/cyclin T1	115.571	105.317
BRSK1	115.702	115.029
CDC7/DBF4	116.351	114.269
EPHA3	116.561	116.109
GRK6	116.599	115.908
MEKK2	116.789	116.494
VRK1	117.04	114.103
GRK5	117.405	113.04
PAK3	117.424	114.716
NEK7	118.297	115.908
EPHA1	118.592	106.614
AMPK(A1/B1/G1)	118.945	117.241
MEKK3	119.006	86.2014
ERBB4/HER4	120.506	117.474
CK1g2	120.628	120.001
LCK	121.005	120.42
PAK1	121.887	113.524
ALK6/BMPR1B	123.121	117.951
SNARK/NUAK2	123.975	120.706
SRPK1	124.546	121.798
WEE1	124.787	122.238
RIPK2	125.41	124.538
SRPK2	125.52	118.111
FAK/PTK2	127.635	120.088
CLK4	127.949	124.5
CK2a2	128.159	127.481
EPHA8	128.764	112.607
c-Src	128.905	124.036
PYK2	129.335	123.164
CDK9/cyclin T2	131.307	130.289
PKCa	133.823	133.765
FGFR3	136.04	117.805
LYN	136.647	136.087
LYN B	143.093	136.351
IKKb/IKBKB	152.055	147.938
EPHA4	160.835	147.73
PDK1/PDPK1	173.721	161.327
GSK3a	194.82	192.231
PKA	195.323	191.345
