# Supplementary material for: Discovery of a selective alpha-kinase 1 inhibitor for the rare genetic disease ROSAH syndrome
Source: Nat Commun. 2025 Sep 9;16:8251. doi: 10.1038/s41467-025-63731-5 (PMC12420824; doi:10.1038/s41467-025-63731-5)
Supplement: Supplementary file 7 — Source Data [file 41467_2025_63731_MOESM7_ESM.xlsx]

## Sheet: Figure 1B
DF-003 Conc. (M)	Activity %
1e-06	1.48
3.33333e-07	1.1
1.11111e-07	2.91
3.7037e-08	7.13
1.23457e-08	15.67
4.11523e-09	29.07
1.37174e-09	51.66
4.57247e-10	79.3
1.52416e-10	91.5
5.08053e-11	102.87
DMSO	100.46

## Sheet: Figure 2C
Cells with TIFAsomes /GFP positive cells (%)
	1 μM DF-003+1 μM DF-006	200 nM DF-003+1 μM DF-006	50 nM DF-003+1 μM DF-006	10 nM DF-003+1 μM DF-006	1 μM DF-006	Untreated
	1.25	2.74	4.51	25.7	50.51	1.92
	0	2.86	4.8	18.91	61.9	0
	3.05	1.45	17.42	45.99	51.29	0.86
	2.92	4.74	15.18	42.7	50.95	1.59
	5.22	3.09	26.67	34.89	60.98	1.5

## Sheet: Figure 2D
Log [DF-003 (nM)]	TNF Fold changes over non ADPH activated cells
3	1.824934*	1.11745	0.983399	1.02803
2.60206	0.74133	1.318855*	0.796477	0.614113
2.20412	1.54718	1.2536	0.901476	1.44216
1.80618	1.58505	2.36323	1.80521	4.009244*
1.40824	6.83483	6.15205	4.98616	7.11882
1.0103	11.5363	8.38006	8.07656	20.2162
0.61236	20.6986	28.0837	34.1595	41.2319
0.21442	24.1722	20.9853	37.425	39.0089
-0.18352	22.568	26.1642	60.6578*	33.5035
-0.58146	8.44984	24.2375	32.1407	42.3929
	Outliner of each concentration determined using Grubb's test with Alpha=0.2

## Sheet: Figure 2E
Log [DF-003 (nM)]	CXCL8 Fold changes over non ADPH activated cells
3	1.121788*	0.267526	0.334862	0.317635
2.60206	0.341773	0.722215*	0.401388	0.378703
2.20412	0.715507	0.439041	0.283761	0.469622
1.80618	0.546929	1.11486	0.586058	1.18344
1.40824	0.998008	1.19993	0.838678	1.02859
1.0103	2.00065	0.943807	1.2372	2.8567
0.61236	11.7527	13.2479	10.332	17.8158
0.21442	10.4532	11.4112	13.5981	13.5426
-0.18352	11.6474	11.0452	30.36608*	16.7747
-0.58146	7.56039	7.62342	8.77509	13.0872
	Outliner of each concentration determined using Grubb's test with Alpha=0.2
			13.0193
			11.0321
			17.508
			15.1097
			14.1673

## Sheet: Figure 3B,C
DF-003 Concentration (M)	% of kinase activity				DF-003 Concentration (nM)	Luciferase signal
						OE ALPK1			OE ALPK1[T237M]
1e-06	10.3302	8.57634			10000	1.096	0.8571	1.177	1.317	1.207	1.058
3.33333e-07	10.368	11.6363			3160	0.9126	0.8156	0.8776	1.587	1.216	1.2
1.11111e-07	23.3225	19.4931			1000	1.282	1.245	1.248	1.277	1.705	2.02
3.7037e-08	35.1841	32.764			316.456	1.532	0.8631	1.106	2.976	1.517	2.265
1.23457e-08	57.5307	54.1642			100.144	1.037	1.15	1.192	3.758	3.61	3.607
4.11523e-09	72.8995	71.9313			31.6912	1.122	1.009	1.07	6.882	6.729	6.603
1.37174e-09	87.9535	85.8442			10.0289	0.9858	1.052	0.7811	5.914	8.435	8.336
4.57247e-10	95.9446	94.5015			3.17369	1.097	1.02	1.022	7.531	7.78	8.778
1.52416e-10	101.353	93.6483			1.00433	1.193	0.7784	1.295	8.122	8.046	7.376
5.08053e-11	102.624	96.9757			0	1.841	0.9906	1.247	8.729	6.017	7.647
DMSO	101.831	98.1689

## Sheet: Figure 3D
	ALPK1 OE HEK-293 cell			ALPK1T237M OE HEK-293 cell
CXCL10	0.858833	1.14117	N.D	13.0443	17.2168	10.7593
TNF	0.852696	0.898149	1.24916	2.60831	3.04128	2.96266
CXCL8	1.58824	1.02643	0.385328	3.36544	3.00376	6.16014
	N.D.: not detected (very high Ct value in qPCR)

## Sheet: Figure 3E
CXCL10 relative mRNA levels
Log [DF-003 (nM)]	ALPK1 OE HEK-293 cell			ALPK1T237M OE HEK-293 cell
3.80134	0.983981	1.30753	2.97696	0.317576	0.276417	0.443477
3.30166	1.71956	0.933764*	1.75495	0.412229	0.329786	1.126515*
2.80197	2.317076*	3.85989	3.98607	0.515435	0.459089	0.297284*
2.30228	5.61139	7.37716	8.93256	0.685575	0.958657	0.746659
1.80259	24.83801*	12.1183	10.9016	0.965095	0.931872	0.489106*
1.30291	26.8186	15.7386	23.6176	0.455182	0.432088	1.118307*
0.80322	7.882787*	20.2299	19.7365	0.613681*	0.37807	0.370517
0.303533	9.975122*	11.0848	11.1877	0.497773	0.333512	0.545784
-0.196154	15.4195	11.9291	16.8364	1.14979	1.0115	0.838707
	*Outliner of each concentration determined using Grubb's test with Alpha=0.2
TNF relative mRNA levels
Log [DF-003 (nM)]	ALPK1 OE HEK-293 cell			ALPK1T237M OE HEK-293 cell
3.80134	1.53757	1.4194	1.39815	0.564017	0.788285	1.18912
3.30166	1.57472	1.11192	1.19818	0.67364	0.835146	1.24937
2.80197	1.20586	1.48708	2.64654	0.780753	0.723849	1.09875
2.30228	1.45666	2.19557	2.45474	0.793305	0.907113	1.1682
1.80259	2.37934	2.19149	3.52329	0.755649	0.871967	0.794142
1.30291	2.57782	4.02958	3.69836	0.659414	0.479498	1.46443
0.80322	5.4841	2.54832	4.78519	0.933891	0.869456	0.650209
0.303533	5.2379	3.14786	3.39604	0.829289	0.647699	0.994142
-0.196154	2.38237	2.75668	3.00327	0.933891	0.933054	1.13305
	*Outliner of each concentration determined using Grubb's test with Alpha=0.2
CXCL8 relative mRNA levels
Log [DF-003 (nM)]	ALPK1 OE HEK-293 cell			ALPK1T237M OE HEK-293 cell
3.80134	1.21226	0.976286	1.86709	0.536124	0.439498	0.967697
3.30166	0.745044	1.08523	1.1921	0.718361	0.746681	1.108244*
2.80197	1.056211*	1.58055	1.5455	0.661778	0.659645	1.511319*
2.30228	2.37542	2.17007	1.85323	0.372776	0.92391	1.7088
1.80259	3.17158	2.61266	2.39377	0.912404	0.954718	1.02303
1.30291	5.085533*	2.99496	2.84033	0.58053	0.632249	1.871722*
0.80322	1.219939*	4.08315	3.16947	0.791031	0.727721	1.14248
0.303533	4.98959	3.07176	2.3648	0.722367	0.605291	1.02925
-0.196154	4.27506	3.58277	2.25181	0.820125	0.993423	1.18645
	*Outliner of each concentration determined using Grubb's test with Alpha=0.2

## Sheet: Figure 3F
Log [DF-003 (nM)]	ALPK1 OE HEK-293 cell			ALPK1T237M OE HEK-293 cell
3.80134	0	0	0	0	0	0
3.30166	0	0	0	16.9302	31.6279	44.7674
2.80197	0	0	0	0	46.907	38.3023
2.30228	178.202	182.742	362.36	0	0	0
1.80259	275.618	554.18	569.82	0	0	0
1.30291	735.124	626.517	638.135	155.5814*	0	0
0.80322	717.775	649.393	582.315	86.13953*	0.162791	0
0.303533	652.652	657.101	652.36	28.3023	3.72093	0
-0.196154	619.393	689.438	663.124	79.907	13.3256	3.32558
*Outliner of each concentration determined using Grubb's test with Alpha=0.2
Values that are below the lower limit of quantification (LLOQ) of the ELISA kit are represented as 0

## Sheet: Figure 4
Iba1 positive cells in 200 μm INL (Inner nuclear layer)
	hALPK1-KI vehicle (n=8)	hALPK1-KI DF-003 3mpk (n=8)	hALPK1-KI DF-003 5mpk (n=8)	hALPK1[T237M]-KI vehicle (n=8)	hALPK1[T237M]-KI DF-003 3mpk (n=8)	hALPK1[T237M]-KI DF-003 5mpk (n=8)
	0.04	0.04	0.04	1.63	1.59	0.84
	0.51	0.04	0.11	1.42	0.36	0.71
	0.05	0.04	0	1.72	0.71	0.79
	0.05	0	0	1.35	0.42	0.78
	0.17	0.04	0	1.52	0.08	0.6
	0	0.08	0.04	2.3	0.43	0.92
	0.08	0	0	2.14	0.91	0.95
	0.04	0.04	0	1.12	0.4	0.51
Iba1 positive cells in 200 μm ONL (Outer nuclear layer)
	hALPK1-KI vehicle (n=8)	hALPK1-KI DF-003 3mpk (n=8)	hALPK1-KI DF-003 5mpk (n=8)	hALPK1[T237M]-KI vehicle (n=8)	hALPK1[T237M]-KI DF-003 3mpk (n=8)	hALPK1[T237M]-KI DF-003 5mpk (n=8)
	0	0	0.08	6.38	4.96	3.68
	2.27	0.08	0.06	3.84	3.22	4.48
	0.09	0.04	0	4.45	3.54	4.16
	0	0	0.04	6.12	2.19	3.77
	0.08	0	0	5.04	0	3.12
	0	0.04	0.04	7.51	2.32	3
	0.04	0.04	0.04	8.05	4.75	3.29
	0.04	0.04	0	4.45	1.96	2.57

## Sheet: Figure 5
Length of retina nerve fiber layer with positive GFAP staining (%)
	hALPK1-KI vehicle (n=8)	hALPK1-KI DF-003 3mpk (n=8)	hALPK1-KI DF-003 5mpk (n=8)	hALPK1[T237M]-KI vehicle (n=8)	hALPK1[T237M]-KI DF-003 3mpk (n=8)	hALPK1[T237M]-KI DF-003 5mpk (n=8)
	11.42	11.49	N/A	40.56	33.08	30.17
	22.9	5.82	11.44	36.6	39.64	23.65
	12.86	8.23	5.19	44.47	24.03	25.95
	N/A	N/A	4.22	26.11	N/A	31.03
	9.36	5.89	29.43	43.37	11.52	20.8
	10.31	8.01	8.01	43.37	30.74	22.6
	N/A	*36.72	0.34	N/A	29.84	25.61
	9.9	4.72	3.64	43.27	16.47	26.04
n=	6	6	7	7	7	8
	N/A: Samples excluded due to unseccessful fixation of the nerve fiber layer which affected the integrity of GFAP staining
	*Outliner determined using Grubb's test with Alpha=0.05

[truncated: 7 more sheets: Figure 6, Figure SF1, Figure SF2, SF3, SF4, SF5, Supplementary Note 1 Figure 1]
